# Supplementary material for: A Facile Strategy for the High Yielding, Quantitative Conversion of Polyglycol End-Groups to Amines
Source: Polymers (Basel). 2021 Apr 26;13(9):1403. doi: 10.3390/polym13091403 (PMC8123656; doi:10.3390/polym13091403)
Supplement: Supplementary file 1 [file polymers-13-01403-s001.zip]

Archive with 1 entries (1 files):
- polymers-1198970-supplementary.pdf
